# Supplementary material for: Disruption of OsPHD1, Encoding a UDP-Glucose Epimerase, Causes JA Accumulation and Enhanced Bacterial Blight Resistance in Rice
Source: Int J Mol Sci. 2022 Jan 11;23(2):751. doi: 10.3390/ijms23020751 (PMC8775874; doi:10.3390/ijms23020751)
Supplement: Supplementary file 1 [file ijms-23-00751-s001.zip]

Archive with 1 entries (1 files):
- ijms-1524258-supplementary.pdf
